# Supplementary material for: Pesticide residues on milkweed and strawberry at small farms and non-target effects of two fungicides on monarch butterfly caterpillars
Source: PeerJ. 2026 Feb 10;14:e20729. doi: 10.7717/peerj.20729 (PMC12903895; doi:10.7717/peerj.20729)
Supplement: Supplemental Information 2 — We show all data for the 22 chemicals that were detected in at least one sample. For samples with values highlighted in yellow, residue amounts were above the level of detection but below the level of quantification, so we report the maximal concentration (at the level of quantification) for each, as the sample-specific LOQ by dividing LOQ for each compound (ng) by sample mass (g). Agrochemical class is shown as a superscript by the name of each agent, with F=fungicide, H=herbicide, I=insecticide and *=insecticide synergist, and chemicals in bold met our criteria for statistical analysis. [file peerj-14-20729-s002.xlsx]

## Sheet: Supp Table 2a
Supplementary Table S2. Concentration of each fungicide (Table S2a) or herbicide or insecticide (Table S2b) tested for in each sample (ppb, nanogram/gram), as measured by LC-MS/MS.
We show all data for the 22 chemicals that were detected in at least one sample. For samples with values highlighted in yellow, residue amounts were above the level of detection but below the level of quantification,
so we report the maximal concentration (at the level of quantification) for each, as the sample-specific LOQ by dividing LOQ for each compound (ng) by sample mass (g).
Agrochemical class is shown as a superscript by the name of each agent, with F=fungicide, H=herbicide, I=insecticide and *=insecticide synergist, and chemicals in bold met our criteria for statistical analysis.
Supplementary Table 2a.
ID	Farm	Date	SPECIES	Tissue type	Location	Mass (g)	ThiabendazoleF	Thiophanate-methylF	CyprodinilF	AzoxystrobinF	BoscalidF	FluxapyroxadF	FluopyramF	DifenoconazoleF	PyraclostrobinF	TrifloxystrobinF
17	2	jun	milkweed	leaf	field	4.5453	1.98007		2.08747					3.01159
22	2	jun	milkweed	leaf	field	4.661		1.93092	18.1942					86.4533
23	2	jun	milkweed	leaf	field	3.8971			8.21231					15.6935
1	2	jun	milkweed	leaf	margins	4.4944	2.00249		0.372811
11	2	jun	milkweed	leaf	margins	4.4465			1.477					1.99362
24	2	jun	milkweed	leaf	margins	3.3891			4.18019					13.5987
25	2	jun	milkweed	leaf	margins	4.3125			0.543923
32	2	jun	milkweed	leaf	margins	4.934			1.92897					2.43564	0.584553
33	2	jun	milkweed	leaf	margins	4.6217			0.357955
8	2	jun	strawberry	flower	field	0.7115			7.44042					12.2324
15	2	jun	strawberry	flower	field	1.1016			5.51051					9.35008
30	2	jun	strawberry	flower	field	1.0082			15.9726					58.8207
36	2	jun	strawberry	flower	field	1.1863			5.0333					2.02675
40	2	jun	strawberry	flower	field	0.7871			24.5314					31.7053
42	2	jun	strawberry	flower	field	1.3533			8.19684					10.1779
5	2	jun	strawberry	leaf	field	4.5779		1.96597	109.991			1.96597		559.754	0.533998
18	2	jun	strawberry	leaf	field	4.4515	2.02179		15.4003	0.336965		2.02179		39.8999	0.518683	0.324177
34	2	jun	strawberry	leaf	field	4.4162		3.68482	335.309	0.339659		2.64414		1027.94	2.38048	1.4878
37	2	jun	strawberry	leaf	field	4.851		65.5558	320.984	0.309215		4.77622		1390.85	3.01321	0.324556
39	2	jun	strawberry	leaf	field	4.6068		22.3205	133.126			1.95363		672.999	0.688231
45	2	jun	strawberry	leaf	field	4.8653		1.86824	167.894			3.42843		391.34	0.586482
79	2	jly	milkweed	flower	field	0.2785			0.795265			2.12243			3.51885
49	2	jly	milkweed	flower	field	0.2875			0.243478			19.6714			22.8885
86	2	jly	milkweed	flower	field	0.3108			0.225225			9.35817			19.2949
61	2	jly	milkweed	flower	margins	0.1712			0.408879			13.2102			14.8589
57	2	jly	milkweed	flower	margins	0.2594			0.269854			2.06948			3.65847
71	2	jly	milkweed	flower	margins	0.2883			0.50814			130.286			157.205
78	2	jly	milkweed	leaf	field	3.0526			0.32759			9.28657			21.1423
63	2	jly	milkweed	leaf	field	3.9274			0.355431			1.1458			1.40172
55	2	jly	milkweed	leaf	field	4.0205			0.286168			5.17749			8.92632
74	2	jly	milkweed	leaf	field	4.5616			0.253764			53.883			64.7701
64	2	jly	milkweed	leaf	margins	2.6744			0.411625			38.0471			42.6482
51	2	jly	milkweed	leaf	margins	3.4848			0.598522			32.3689			31.1026
46	2	jly	milkweed	leaf	margins	4.0524			0.29238			5.98891			10.7335
69	2	jly	milkweed	leaf	margins	4.734		1.58428	0.715306			147.427			179.246
75	2	jly	strawberry	leaf	field	4.6149		2.39597	2.21654			10.2392		71.1501	12.2305
83	2	jly	strawberry	leaf	field	4.9235			7.3544			3.96137		75.8732	5.79582
65	2	jly	strawberry	leaf	field	4.9308			8.55867			78.7795		115.433	84.0281
58	2	jly	strawberry	leaf	field	4.9446		1.51681	1.82808			14.2075		13.8568	17.2689
7	1	jun	milkweed	leaf	field	5.016
12	1	jun	milkweed	leaf	field	4.3515
19	1	jun	milkweed	leaf	field	4.1884
26	1	jun	milkweed	leaf	field	4.5122
29	1	jun	milkweed	leaf	field	4.6018
43	1	jun	milkweed	leaf	field	4.4872
2	1	jun	milkweed	leaf	margins	4.2987
3	1	jun	milkweed	leaf	margins	4.7122
14	1	jun	milkweed	leaf	margins	4.6271	1.94506
21	1	jun	milkweed	leaf	margins	4.1585
35	1	jun	milkweed	leaf	margins	3.4872
44	1	jun	milkweed	leaf	margins	4.1548
4	1	jun	strawberry	flower	field	0.8175
9	1	jun	strawberry	flower	field	1.0086
10	1	jun	strawberry	flower	field	0.7272
20	1	jun	strawberry	flower	field	0.945
27	1	jun	strawberry	flower	field	0.8373
38	1	jun	strawberry	flower	field	1.0373
6	1	jun	strawberry	leaf	field	4.206
13	1	jun	strawberry	leaf	field	3.3205
16	1	jun	strawberry	leaf	field	4.1055
28	1	jun	strawberry	leaf	field	4.1057
31	1	jun	strawberry	leaf	field	4.3503
41	1	jun	strawberry	leaf	field	4.0922
77	1	jly	milkweed	flower	field	0.2022
84	1	jly	milkweed	flower	field	0.221
81	1	jly	milkweed	flower	field	0.2772
85	1	jly	milkweed	flower	field	0.2827
82	1	jly	milkweed	flower	field	0.2849
48	1	jly	milkweed	flower	field	0.2942
62	1	jly	milkweed	flower	field	0.3095
72	1	jly	milkweed	flower	margins	0.2747
54	1	jly	milkweed	flower	margins	0.2841
52	1	jly	milkweed	flower	margins	0.2894									0.48376
53	1	jly	milkweed	leaf	field	3.3492									0.597158
67	1	jly	milkweed	leaf	field	3.9921
87	1	jly	milkweed	leaf	field	4.142					4.82859				0.502554
70	1	jly	milkweed	leaf	field	4.1828
56	1	jly	milkweed	leaf	field	4.3792
76	1	jly	milkweed	leaf	margins	2.4046
88	1	jly	milkweed	leaf	margins	2.4136
60	1	jly	milkweed	leaf	margins	3.1296
68	1	jly	milkweed	leaf	margins	4.674
66	1	jly	milkweed	leaf	margins	4.9371
50	1	jly	strawberry	leaf	field	4.3916
80	1	jly	strawberry	leaf	field	4.5652
47	1	jly	strawberry	leaf	field	4.651							0.0645023		0.430015
59	1	jly	strawberry	leaf	field	4.7858
73	1	jly	strawberry	leaf	field	4.9399
Supplementary Table 2b.
ID	Farm	Date	SPECIES	Tissue type	Location	Mass (g)	TebuthiuronH	AtrazineH	PropazineH	NapropamideH	MetolachlorH	ImidaclopridI	AcetamipridI	CarbarylI	TebufenozideI	SpinetoramI	Piperonyl butoxideI*	PyriproxyfenI
17	2	jun	milkweed	leaf	field	4.5453		1.43574			0.330011		0.990034
22	2	jun	milkweed	leaf	field	4.661		2.49045			0.438593
23	2	jun	milkweed	leaf	field	3.8971		1.96948		0.513202	0.358132	7.69803
1	2	jun	milkweed	leaf	margins	4.4944		2.09944			0.457225
11	2	jun	milkweed	leaf	margins	4.4465		3.21851			0.442393
24	2	jun	milkweed	leaf	margins	3.3891		4.00258			0.60113		14.7677	1.77038		10.582
25	2	jun	milkweed	leaf	margins	4.3125		2.13637		0.463768	0.360707
32	2	jun	milkweed	leaf	margins	4.934		2.74298			0.441382		0.912039	1.21605	1.16084
33	2	jun	milkweed	leaf	margins	4.6217		3.08845			0.817803
8	2	jun	strawberry	flower	field	0.7115		4.21644		2.81096	2.10822
15	2	jun	strawberry	flower	field	1.1016		2.72331			1.36166
30	2	jun	strawberry	flower	field	1.0082		2.9756		2.41922	0.332432
36	2	jun	strawberry	flower	field	1.1863		2.52887		1.68591	0.304013
40	2	jun	strawberry	flower	field	0.7871		3.81146		2.54097	1.26444
42	2	jun	strawberry	flower	field	1.3533				1.47787	1.44606
5	2	jun	strawberry	leaf	field	4.5779		5.21657		2.05696	1.33774	6.55322
18	2	jun	strawberry	leaf	field	4.4515	0.336965	4.58311		1.93095	1.71221		5.54979	1.34786		2.16118
34	2	jun	strawberry	leaf	field	4.4162	0.350688	5.51089		4.52077	2.17025				2.38048
37	2	jun	strawberry	leaf	field	4.851	0.309215	2.47952		2.82622	1.1386	6.18429
39	2	jun	strawberry	leaf	field	4.6068	0.325606	3.85433			1.288	8.9129
45	2	jun	strawberry	leaf	field	4.8653	0.308306	4.21622		2.9371	1.34878
79	2	jly	milkweed	flower	field	0.2785		1.25673		0.502693	0.64642		1.13106					1.39436
49	2	jly	milkweed	flower	field	0.2875		1.21739		0.486957			24.6444
86	2	jly	milkweed	flower	field	0.3108					0.337838		8.30141
61	2	jly	milkweed	flower	margins	0.1712							18.2144
57	2	jly	milkweed	flower	margins	0.2594		1.34927			0.40478		1.24897
71	2	jly	milkweed	flower	margins	0.2883		1.21401			0.404356		192.892					0.485605
78	2	jly	milkweed	leaf	field	3.0526							5.3526
63	2	jly	milkweed	leaf	field	3.9274		1.27311										0.509243
55	2	jly	milkweed	leaf	field	4.0205		1.24363					4.42228
74	2	jly	milkweed	leaf	field	4.5616		1.09611					66.9788					0.438443
64	2	jly	milkweed	leaf	margins	2.6744							43.2711
51	2	jly	milkweed	leaf	margins	3.4848		1.4348					48.678					0.573921
46	2	jly	milkweed	leaf	margins	4.0524		1.28587					4.4946					0.493535
69	2	jly	milkweed	leaf	margins	4.734		1.05619			0.316857		181.888					0.422476
75	2	jly	strawberry	leaf	field	4.6149	0.433379	2.71431			0.325034		1.68112					17.7598
83	2	jly	strawberry	leaf	field	4.9235	0.406215	3.45984		0.716886	0.304661		0.913984					0.498917
65	2	jly	strawberry	leaf	field	4.9308	0.405614	3.82615		1.14135	0.30421		44.9687					0.831518
58	2	jly	strawberry	leaf	field	4.9446		2.38212		0.785483	0.303361		2.16751					0.780573
7	1	jun	milkweed	leaf	field	5.016		3.39147			0.299043
12	1	jun	milkweed	leaf	field	4.3515		9.82173			0.715519
19	1	jun	milkweed	leaf	field	4.1884		6.69165			0.405744
26	1	jun	milkweed	leaf	field	4.5122		8.33399
29	1	jun	milkweed	leaf	field	4.6018		6.76325			0.347826
43	1	jun	milkweed	leaf	field	4.4872		5.61434			0.325606
2	1	jun	milkweed	leaf	margins	4.2987		6.72653			0.303822
3	1	jun	milkweed	leaf	margins	4.7122		6.54428
14	1	jun	milkweed	leaf	margins	4.6271		6.30692			0.324177
21	1	jun	milkweed	leaf	margins	4.1585		8.06912			0.330011
35	1	jun	milkweed	leaf	margins	3.4872		8.63345			0.344804
44	1	jun	milkweed	leaf	margins	4.1548		5.30844
4	1	jun	strawberry	flower	field	0.8175		3.66972
9	1	jun	strawberry	flower	field	1.0086		3.27447
10	1	jun	strawberry	flower	field	0.7272		4.12541			2.06271
20	1	jun	strawberry	flower	field	0.945		3.1746
27	1	jun	strawberry	flower	field	0.8373		3.58295			0.384902
38	1	jun	strawberry	flower	field	1.0373		2.89212
6	1	jun	strawberry	leaf	field	4.206	0.356633	17.4387	0.570613	1.19118	1.19692
13	1	jun	strawberry	leaf	field	3.3205	0.451739	9.07921		0.926978	0.451739
16	1	jun	strawberry	leaf	field	4.1055	0.365364	16.8321		1.56215	0.656675	7.30727					0.229806
28	1	jun	strawberry	leaf	field	4.1057	0.365346	11.7976		1.17106	0.768753	7.30691
31	1	jun	strawberry	leaf	field	4.3503	0.344804	17.153	0.551686	1.22052	0.690532	6.89608
41	1	jun	strawberry	leaf	field	4.0922	0.366551	9.43342		0.824315	0.309215	7.33102
77	1	jly	milkweed	flower	field	0.2022					1.18829
84	1	jly	milkweed	flower	field	0.221					0.713601
81	1	jly	milkweed	flower	field	0.2772		1.26263			0.904702
85	1	jly	milkweed	flower	field	0.2827					0.521717
82	1	jly	milkweed	flower	field	0.2849					0.605079
48	1	jly	milkweed	flower	field	0.2942					0.3569
62	1	jly	milkweed	flower	field	0.3095					0.57595
72	1	jly	milkweed	flower	margins	0.2747					0.397028
54	1	jly	milkweed	flower	margins	0.2841					0.369588
52	1	jly	milkweed	flower	margins	0.2894					0.48083
53	1	jly	milkweed	leaf	field	3.3492		1.49289			0.447868
67	1	jly	milkweed	leaf	field	3.9921		1.25247			0.375742
87	1	jly	milkweed	leaf	field	4.142		1.20715			0.362144
70	1	jly	milkweed	leaf	field	4.1828		1.19537			0.358611
56	1	jly	milkweed	leaf	field	4.3792		1.14176			0.342528
76	1	jly	milkweed	leaf	margins	2.4046		2.07935
88	1	jly	milkweed	leaf	margins	2.4136		2.07159
60	1	jly	milkweed	leaf	margins	3.1296		1.59765
68	1	jly	milkweed	leaf	margins	4.674		1.06975
66	1	jly	milkweed	leaf	margins	4.9371		1.24804
50	1	jly	strawberry	leaf	field	4.3916	0.455415	3.5149		0.828529	0.341561	4.09873
80	1	jly	strawberry	leaf	field	4.5652	0.438097	4.1403		0.497514	0.328573	14.7077
47	1	jly	strawberry	leaf	field	4.651	0.430015	2.15889		0.507164	0.322511	4.0663
59	1	jly	strawberry	leaf	field	4.7858	0.417903	3.95864		0.540029	0.313427	3.76113
73	1	jly	strawberry	leaf	field	4.9399	0.404866	2.78982		0.543616	0.305488	5.01086
